# Supplementary material for: Novel gain-of-function mutation of TRPV4 associated with accelerated chondrogenic differentiation of dental pulp stem cells derived from a patient with metatropic dysplasia
Source: Biochem Biophys Rep. 2019 May 17;19:100648. doi: 10.1016/j.bbrep.2019.100648 (PMC6709385; doi:10.1016/j.bbrep.2019.100648)
Supplement: Multimedia component 2 [file mmc2.xml]

<?xml version="1.0" encoding="UTF-8" standalone="no"?><data:data><datasets><author>kemasuda@dent.kyushu-u.ac.jp</author><type>0</type><dataset><value>1</value><reason>Data will be made available on request</reason><comments/></dataset></datasets></data:data>
